# Supplementary material for: A Cross-Sectional Study Comparing Oxidative Stress in Patients with Epilepsy Treated with Old and New Generation Antiseizure Medications
Source: Medicina (Kaunas). 2024 Aug 12;60(8):1299. doi: 10.3390/medicina60081299 (PMC11356379; doi:10.3390/medicina60081299)
Supplement: Supplementary file 1 [file medicina-60-01299-s001.zip]

Archive with 1 entries (1 files):
- medicina-3110064-supplementary.pdf
